# Supplementary material for: Salmonella Typhimurium exploits host polyamines for assembly of the type 3 secretion machinery
Source: PLoS Biol. 2024 Aug 5;22(8):e3002731. doi: 10.1371/journal.pbio.3002731 (PMC11299824; doi:10.1371/journal.pbio.3002731)
Supplement: S1 Data — (XLSX) [file pbio.3002731.s015.xlsx]

## Sheet: Fig 1B
Fig 1B
OD660 values	Time (h)	WT	WT	WT	speABCEDF	speABCEDF	speABCEDF	potAB potFGHI	potAB potFGHI	potAB potFGHI	speABCEDF potAB	speABCEDF potAB	speABCEDF potAB	speABCEDF potFGHI	speABCEDF potFGHI	speABCEDF potFGHI	speABCEDF potAB potFGHI	speABCEDF potAB potFGHI	speABCEDF potAB potFGHI
	0	0.037	0.037	0.032	0.029	0.032	0.035	0.039	0.034	0.032	0.041	0.031	0.033	0.038	0.036	0.045	0.042	0.031	0.028
	2	0.114	0.08	0.083	0.064	0.068	0.097	0.105	0.061	0.103	0.096	0.057	0.088	0.081	0.071	0.092	0.097	0.059	0.088
	4	0.299	0.213	0.225	0.123	0.164	0.203	0.258	0.181	0.216	0.184	0.147	0.183	0.166	0.156	0.181	0.181	0.144	0.164
	6	0.474	0.374	0.421	0.228	0.245	0.358	0.423	0.349	0.348	0.303	0.299	0.333	0.311	0.231	0.313	0.312	0.254	0.278
	8	0.648	0.485	0.54	0.321	0.314	0.456	0.585	0.475	0.42	0.413	0.427	0.421	0.451	0.301	0.404	0.443	0.375	0.358
	10	0.735	0.573	0.656	0.41	0.379	0.573	0.7	0.587	0.501	0.501	0.523	0.524	0.592	0.37	0.504	0.566	0.478	0.445
	12	0.778	0.656	0.732	0.484	0.43	0.677	0.748	0.689	0.568	0.596	0.656	0.622	0.695	0.425	0.588	0.655	0.569	0.522
	22	0.788	0.696	0.765	0.657	0.572	0.818	0.792	0.772	0.662	0.722	0.808	0.762	0.805	0.608	0.717	0.775	0.751	0.635
	24	0.779	0.707	0.771	0.639	0.583	0.827	0.795	0.783	0.664	0.714	0.806	0.759	0.798	0.611	0.724	0.799	0.768	0.654

## Sheet: Fig 1C
Fig 1C
OD660 value	Time (h)	WT	WT	WT	WT	WT	speABCEDF	speABCEDF	speABCEDF	speABCEDF	speABCEDF	speABCEDF with putrescine	speABCEDF with putrescine	speABCEDF with putrescine	speABCEDF with putrescine	speABCEDF with putrescine	speABCEDF with spermidine	speABCEDF with spermidine	speABCEDF with spermidine	speABCEDF with spermidine	speABCEDF with spermidine
	0	0.037	0.033	0.036	0.039	0.031	0.042	0.046	0.039	0.042	0.037	0.042	0.032	0.033	0.034	0.031	0.035	0.039	0.038	0.041	0.035
	2	0.11	0.093	0.083	0.083	0.09	0.08	0.097	0.095	0.083	0.087	0.084	0.09	0.066	0.069	0.088	0.097	0.114	0.101	0.085	0.088
	4	0.317	0.304	0.239	0.238	0.229	0.213	0.239	0.239	0.203	0.154	0.234	0.284	0.139	0.193	0.215	0.288	0.301	0.271	0.27	0.226
	6	0.481	0.561	0.389	0.406	0.45	0.311	0.38	0.379	0.335	0.261	0.396	0.508	0.358	0.355	0.428	0.456	0.494	0.449	0.466	0.408
	8	0.651	0.67	0.514	0.515	0.615	0.427	0.468	0.499	0.423	0.333	0.578	0.642	0.497	0.469	0.584	0.628	0.611	0.579	0.612	0.566
	10	0.725	0.84	0.635	0.602	0.697	0.516	0.582	0.635	0.518	0.4	0.693	0.779	0.63	0.578	0.653	0.715	0.737	0.699	0.717	0.648
	12	0.753	0.874	0.689	0.667	0.75	0.628	0.681	0.663	0.598	0.463	0.775	0.819	0.683	0.642	0.706	0.808	0.831	0.76	0.818	0.732
	22	0.761	0.879	0.689	0.697	0.771	0.791	0.813	0.732	0.723	0.612	0.846	0.843	0.722	0.704	0.765	0.862	0.901	0.808	0.867	0.827
	24	0.763	0.891	0.688	0.707	0.777	0.794	0.805	0.73	0.724	0.615	0.852	0.854	0.717	0.713	0.774	0.871	0.912	0.811	0.867	0.824

## Sheet: Fig 1D
Fig 1D
OD660 value	Time (h)	WT	WT	WT	WT	WT	spe pot	spe pot	spe pot	spe pot	spe pot	spe pot with putrescin	spe pot with putrescin	spe pot with putrescin	spe pot with putrescin	spe pot with putrescin	spe pot with spermidine	spe pot with spermidine	spe pot with spermidine	spe pot with spermidine	spe pot with spermidine
	0	0.042	0.038	0.038	0.034	0.033	0.042	0.033	0.035	0.028	0.027	0.038	0.037	0.037	0.028	0.028	0.035	0.029	0.035	0.033	0.029
	2	0.132	0.082	0.093	0.093	0.085	0.084	0.072	0.073	0.064	0.066	0.1	0.09	0.089	0.075	0.075	0.099	0.085	0.09	0.075	0.069
	4	0.397	0.338	0.298	0.323	0.289	0.177	0.166	0.189	0.155	0.177	0.288	0.292	0.271	0.197	0.297	0.309	0.289	0.308	0.195	0.238
	6	0.651	0.615	0.533	0.492	0.413	0.389	0.258	0.322	0.255	0.286	0.493	0.467	0.455	0.32	0.423	0.469	0.483	0.583	0.32	0.354
	8	0.812	0.814	0.715	0.666	0.531	0.554	0.328	0.456	0.371	0.358	0.658	0.611	0.623	0.45	0.562	0.658	0.616	0.787	0.454	0.446
	10	0.87	0.825	0.801	0.702	0.635	0.632	0.382	0.576	0.421	0.439	0.744	0.655	0.742	0.517	0.658	0.755	0.665	0.948	0.499	0.567
	12	0.882	0.824	0.805	0.741	0.68	0.686	0.507	0.64	0.529	0.478	0.776	0.672	0.783	0.607	0.709	0.824	0.792	0.989	0.589	0.618
	22	0.88	0.834	0.767	0.717	0.682	0.724	0.67	0.713	0.693	0.562	0.772	0.699	0.776	0.655	0.703	0.873	0.827	0.957	0.735	0.67
	24	0.897	0.847	0.769	0.713	0.685	0.71	0.675	0.725	0.703	0.554	0.779	0.708	0.79	0.669	0.714	0.879	0.832	0.988	0.751	0.674

## Sheet: Fig 1E
Fig 1E
Intracellular spermidine contents (nmol/mg protein)	WT_M9-Glc	speABCEDF_M9-Glc	spe pot_M9-Glc	WT_M9-Glc-SPD	speABCEDF_M9-Glc-SPD	spe pot_M9-Glc-SPD
	0	0	0	50.6416	55.3203	34.3422
	20.4741	0	0	45.7399	45.7689	47.9699
	40.3313	0	0	44.8418	55.0906	44.9894

## Sheet: Fig 1F
Fig 1F
Relative levels of putrescine in culture media	WT	spe	spe potAB	spe potFGHI	spe potAB potFGHI
	7.92193	6.33238	11.3397	11.7409	11.4776
	6.28837	6.63958	15.5813	10.6409	9.35739
	6.23381	7.39296	11.9328	15.3188	10.6055

## Sheet: Fig 1G
Fig 1G
Relative levels of spermidine in culture media	WT	spe	spe potAB	spe potFGHI	spe potAB potFGHI
	5.87601	4.60459	9.28765	6.09311	9.06048
	5.02999	4.00555	9.34542	8.19449	7.95333
	6.80937	7.08071	7.60419	7.65456	9.48013

## Sheet: Fig 2A_feces
Fig 2A
Log10 CI value_feces	WT vs. speABCEDF	WT vs. potAB potFGHI	WT vs. speABCEDF potAB	WT vs. speABCEDF potFGHI	WT vs. speABCEDF potAB potFGHI
	-0.570941	-0.733465	-0.390339	0.883225	4.73255
	0.142544	-2.51942	-0.425969	-0.40888	5.24178
	-0.514256	-1.90763	0.425164	1.29342	2.66638
	0.231098	-1.76828	0.683093	1.70719	2.63881
	0.0263126	-0.53245	-1.36597	1.00906	3.83879
	-0.269879	-1.24304	2.39067	-0.178907	6.03779
	-1.07311	-1.58084	0.438959	1.17189	3.41535
	-0.958607	-1.21388	-0.408041	-0.0991311	2.64703
	-2.07634	-0.588271	-1.8886	1.59366	6.36798
	0.0187492	0.789599	2.20753	1.38573	2.27016

## Sheet: Fig 2A_cecal content
Fig 2A
Log10 CI value_cecal content	WT vs. speABCEDF	WT vs. potAB potFGHI	WT vs. speABCEDF potAB	WT vs. speABCEDF potFGHI	WT vs. speABCEDF potAB potFGHI
	-0.385608	-2.86614	-0.831208	0.858565	5.08104
	0.0222766	-0.498311	-0.86301	-0.340821	3.70503
	-0.541454	-1.79795	-0.657623	0.804387	4.47404
	-0.156011	0.74503	1.09378	1.95523	3.61013
	0.737315	-3.02595	1.05563	0.556074	4.41016
	-1.12826	-2.87844	2.64755	1.2081	5.55459
	-0.534455	0.0973694	0.295957	0.428761	4.80271
	-1.18966	-1.12174	-0.653213	-0.348147	2.56258
	-0.215794	0.212829	-0.535478	1.52838	5.46297
	-3.15366	1.48505	1.61151	1.54522	4.41066

## Sheet: Fig 2B
Fig 2B
Log10 CI value_spleen	WT vs. speABCEDF	WT vs. potAB potFGHI	WT vs. speABCEDF potAB	WT vs. speABCEDF potFGHI	WT vs. speABCEDF potAB potFGHI
	0.752	2.32361	8.71591	1.61403	64.2969
	1.88158	1.03704	406.852	1.24064	1409.74
	1.39665	1.78125	93.2222	0.491453	968.999
	5.03291	3.87903	224.513	0.996666	1.20588
	5.50862	13.3734	117.72	0.875215	336.6
	0.192192	6.57143	4317.12	0.149565	31512.1
	0.354384	158.872	220.597	37.1613	43.2976
	0.8624	95.3333	37	3.97959	146.287
	1.5814	57.685	4.26471	2.41935	9151.14
	4279.84	1004.95	18652.4	2.16	74.662

## Sheet: Fig 2C
Fig 2C
Log10 CI value_feces & cecal content	feces			cecal content
	WT vs spe pot_tap water	WT vs spe pot_putrescine	WT vs spe pot_spermidine	WT vs spe pot_tap water	WT vs spe pot_putrescine	WT vs spe pot_spermidine
	3.40102	6.12494	1.59774	3.49317	4.88124	2.47767
	4.4403	2.5989	3.56407	1.767	5.35197	2.40409
	4.83237	2.79001	3.1697	3.8319	2.45785	2.51306
	6.62332	1.88461	3.31866	6.00152	2.23616	2.39688
	5.54579	1.68885	2.987	4.16986	3.73242	2.42379
	3.86695	5.72396	2.77108	1.21716	4.06495	2.69206
	4.00295	5.50464	1.22348	2.826	4.81735	1.42934
	4.37819	5.58981	2.91383	3.77066	5.36556	3.87747
	3.26429	5.66163	5.03598	4.34658	4.82435	4.50144
	6.73825	5.13423	2.72634	5.82169	5.95533	2.50708
	3.94281	5.79502	3.87321	4.31746	4.75433	3.66053
	5.87563	3.65994	3.38715	6.34273	4.9225	2.86046
	6.98453	2.81697	2.89487	5.70428	3.28634	3.39118
	3.3254	4.59042	2.88896	5.09657	5.3377	3.01198
	6.43275	5.09488	1.41264	5.7287	4.40645	2.41218
	5.16461	5.52761	3.24722	5.1546	5.77966	3.6103
	6.20541	2.62197		5.88661	3.26893
	4.81324	4.03594		5.35025	4.66204
	2.49064	6.79163		6.36205	7.10033

[truncated: 60 more sheets: Fig 2D, Fig 2E_feces, Fig 2E_spleen, Fig 2F, Fig 3A, Fig 3B, Fig 3C, Fig 3D, Fig 3E, Fig 3F, Fig 3G, Fig 3H, Fig 4A, Fig 4B, Fig 4C, Fig 5A, Fig 5B, Fig 5C, Fig 6C, Fig 7A …]
